# Supplementary material for: A Ribonucleoprotein Complex Protects the Interleukin-6 mRNA from Degradation by Distinct Herpesviral Endonucleases
Source: PLoS Pathog. 2015 May 12;11(5):e1004899. doi: 10.1371/journal.ppat.1004899 (PMC4428876; doi:10.1371/journal.ppat.1004899)
Supplement: S1 Table — All proteins identified by MS after Csy4 pull down, including accession number and peptide count. All proteins listed were identified in either TREX-BCBL-1 or 293T and using either IL-6 SRE or a IL-6 nt 251–450. (XLSX) [file ppat.1004899.s012.xlsx]

## Sheet: Sheet1
BCBL		293T
IL-6 SRE	IL-6 control	IL-6 SRE	IL-6 control	IL-6 SRE	IL-6 control
# of peptides	# of peptides	# of peptides	# of peptides	total peptide	total peptide	Uniprot accession number	Official gene symbol	Description
27	25	29	22	56	47	P52272	HNRNPM	Heterogeneous nuclear ribonucleoprotein M
25	1	22		47	1	P19338	NCL	Nucleolin
14	6	29	7	43	13	Q08211	DHX9	ATP-dependent RNA helicase A
20	6	20		40	6	Q12906	ILF3	Interleukin enhancer-binding factor 3
15	17	15	10	30	27	P11142	HSPA8	Heat shock cognate 71 kDa protein
11	9	16	9	27	18	P11940	PABPC1	Polyadenylate-binding protein 1
12	7	11	9	23	16	P04264	KRT1	Keratin, type II cytoskeletal 1
14	14	9	7	23	21	Q9Y230	RUVBL2	RuvB-like 2
15	5	7	4	22	9	P05455	SSB	Lupus La protein
9	9	13	9	22	18	P16403	HIST1H1C	Histone H1.2
11	13	11	7	22	20	Q96IS6	HSPA8	HSPA8 protein (Fragment)
10	11	11	7	21	18	B4DTX2	FLJ59163	cDNA FLJ59163, highly similar to Heat shock cognate 71 kDa protein
7	9	14	9	21	18	P08107	HSPA1A	Heat shock 70 kDa protein 1A/1B
8		13		21	0	Q9H2U1	DHX36	Probable ATP-dependent RNA helicase DHX36
8	10	12	9	20	19	P10412	HIST1H1E	Histone H1.4
10	10	9	9	19	19	P07437	TUBBP1	Tubulin beta chain
6		12	5	18	5	Q59F66	DDX17	DEAD (Asp-Glu-Ala-Asp) box polypeptide 17 (Fragment)
10	13	8	12	18	25	Q9NVP1	DDX18	ATP-dependent RNA helicase DDX18
11	10	6	7	17	17	O43143	DHX15	Putative pre-mRNA-splicing factor ATP-dependent RNA helicase DHX15
6	2	11	4	17	6	Q9NR30	DDX21	Nucleolar RNA helicase 2
5		12		17	0	Q9NZI8	IGF2BP1	Insulin-like growth factor 2 mRNA-binding protein 1
4	4	13	6	17	10	Q9UJV9	DDX41	Probable ATP-dependent RNA helicase DDX41
10	5	6	7	16	12	P13645	KRT10	Keratin, type I cytoskeletal 10
9	8	7	9	16	17	P68371	TUBB2C	Tubulin beta-4B chain
8	6	8	5	16	11	Q13310	PABPC4	Polyadenylate-binding protein 4
7		9		16	0	Q53F64	HNRNPAB	Heterogeneous nuclear ribonucleoprotein AB isoform a variant (Fragment)
8	4	8	3	16	7	Q9UMS4	PRPF19	Pre-mRNA-processing factor 19
2	11	13	12	15	23	P11387	TOP1	DNA topoisomerase 1
5	1	10		15	1	Q00839	HNRNPU	Heterogeneous nuclear ribonucleoprotein U
8	2	6	1	14	3	P07910	HNRNPC	Heterogeneous nuclear ribonucleoproteins C1/C2
8		6	1	14	1	Q12771	HNRNPD	P37 AUF1
4		10		14	0	Q9H6S0	YTHDC2	Probable ATP-dependent RNA helicase YTHDC2
9	13	4	4	13	17	O43172	PRPF4	U4/U6 small nuclear ribonucleoprotein Prp4
7		6		13	0	P06748	NPM1	Nucleophosmin
5		8		13	0	Q6P158	DHX57	Putative ATP-dependent RNA helicase DHX57
10		3		13	0	Q7Z2W4	ZC3HAV1	Zinc finger CCCH-type antiviral protein 1
1		12		13	0	Q8TEQ6	GEMIN5	Gem-associated protein 5
4	4	8	6	12	10	O00268	TAF4	Transcription initiation factor TFIID subunit 4
4	2	8	1	12	3	P22626	HNRNPA2B1	Heterogeneous nuclear ribonucleoproteins A2/B1
6	4	6	7	12	11	P35908	KRT2	Keratin, type II cytoskeletal 2 epidermal
9	13	3	6	12	19	P60709	ACTB	Actin, cytoplasmic 1
5		7		12	0	Q12905	ILF2	Interleukin enhancer-binding factor 2
4	5	8	4	12	9	Q9BUJ2	HNRNPUL1	Heterogeneous nuclear ribonucleoprotein U-like protein 1
4		7	2	11	2	P17844	DDX5	Probable ATP-dependent RNA helicase DDX5
7	1	4	2	11	3	P35527	KRT9	Keratin, type I cytoskeletal 9
8	14	3	6	11	20	P63261	ACTG1	Actin, cytoplasmic 2
11	8			11	8	P88950	ORF59	ORF 59
		11	10	11	10	Q14684	RRP1B	Ribosomal RNA processing protein 1 homolog B
		11		11	0	Q7L2E3	DHX30	Putative ATP-dependent RNA helicase DHX30
4	1	7	1	11	2	Q99459	CDC5L	Cell division cycle 5-like protein
		11	10	11	10	Q9UPW5	AGTPBP1	Cytosolic carboxypeptidase 1
6		4		10	0	O00425	IGF2BP3	Insulin-like growth factor 2 mRNA-binding protein 3
3		7		10	0	O95793	STAU1	Double-stranded RNA-binding protein Staufen homolog 1
6	6	4	4	10	10	P08238	HSP90AB1	Heat shock protein HSP 90-beta
5	1	5		10	1	P09651	HNRNPA1	Heterogeneous nuclear ribonucleoprotein A1
		10	7	10	7	P19525	EIF2AK2	Interferon-induced, double-stranded RNA-activated protein kinase
2		8	4	10	4	P62701	RPS4X	40S ribosomal protein S4, X isoform
5	1	5	3	10	4	P67809	YBX1	Nuclease-sensitive element-binding protein 1
4	3	6	1	10	4	P68363	TUBA1B	Tubulin alpha-1B chain
4	8	6	4	10	12	Q15393	SF3B3	Splicing factor 3B subunit 3
7	4	3		10	4	Q96F88	POP1	Processing of 1, ribonuclease P/MRP subunit (S. cerevisiae)
	3	10	14	10	17	Q9HCC0	MCCC2	Methylcrotonoyl-CoA carboxylase beta chain, mitochondrial
5	5	4	3	9	8	P68104	EEF1A1	Elongation factor 1-alpha 1
4	6	5	3	9	9	Q15029	EFTUD2	116 kDa U5 small nuclear ribonucleoprotein component
4		5	1	9	1	Q15717	ELAVL1	ELAV-like protein 1
5		4		9	0	Q6ZN17	LIN28B	Protein lin-28 homolog B
4		5		9	0	Q96GM8	TOE1	Target of EGR1 protein 1
6	6	3		9	6	Q9Y265	RUVBL1	RuvB-like 1
5	5	4	3	9	8	Q9Y2P8	RCL1	RNA 3'-terminal phosphate cyclase-like protein
4		4	1	8	1	B4E0W4	FLJ61020	cDNA FLJ61020, highly similar to Heterogeneous nuclear ribonucleoprotein D0
5		3		8	0	O75152	ZC3H11A	Zinc finger CCCH domain-containing protein 11A
4	4	4	3	8	7	P04406	GAPDH	Glyceraldehyde-3-phosphate dehydrogenase
5	4	3	3	8	7	P07900	HSP90AA1	Heat shock protein HSP 90-alpha
4	2	4	3	8	5	P08779	KRT16	Keratin, type I cytoskeletal 16
7	1	1		8	1	P43243	MATR3	Matrin-3
1		7	6	8	6	P63244	GNB2L1	Guanine nucleotide-binding protein subunit beta-2-like 1
	1	8	4	8	5	Q14137	BOP1	Ribosome biogenesis protein BOP1
4	4	4	3	8	7	Q15365	PCBP1	Poly(rC)-binding protein 1
1	1	7	4	8	5	Q15542	TAF5	Transcription initiation factor TFIID subunit 5
6	2	2		8	2	Q96QR8	PURB	Transcriptional activator protein Pur-beta
7		1		8	0	Q9NUQ6	SPATS2L	SPATS2-like protein
4		3	2	7	2	B4E1T1	FLJ54081	cDNA FLJ54081, highly similar to Keratin, type II cytoskeletal 5
3		4		7	0	O43660	PLRG1	Pleiotropic regulator 1
4	2	3		7	2	P14678	SNRPB	Small nuclear ribonucleoprotein-associated proteins B and B'
2		5		7	0	P38159	RBMX	RNA-binding motif protein, X chromosome
1	2	6	7	7	9	P49848	TAF6	Transcription initiation factor TFIID subunit 6
4		3		7	0	P51991	HNRNPA3	Heterogeneous nuclear ribonucleoprotein A3
2		5		7	0	Q14692	BMS1	Ribosome biogenesis protein BMS1 homolog
5	3	2	2	7	5	Q59EC0	ADAR	Adenosine deaminase, RNA-specific isoform ADAR-a variant (Fragment)
5	1	2		7	1	Q86XZ4	SPATS2	Spermatogenesis-associated serine-rich protein 2
3		4		7	0	Q96SI9	STRBP	Spermatid perinuclear RNA-binding protein
4	3	3	2	7	5	Q9BRP1	PDCD2L	Programmed cell death protein 2-like
2	2	4	2	6	4	F8VV57	KRT5	Keratin 5 (Fragment)
2	1	4		6	1	O43390	HNRNPR	Heterogeneous nuclear ribonucleoprotein R
6	7		1	6	8	O75643	SNRNP200	U5 small nuclear ribonucleoprotein 200 kDa helicase
6	7			6	7	O92597	K8_HHV8	K8 alpha
6				6	0	O94913	PCF11	Pre-mRNA cleavage complex 2 protein Pcf11
3	3	3	3	6	6	P08865	RPSA	40S ribosomal protein SA
	1	6	2	6	3	P09874	PARP1	Poly [ADP-ribose] polymerase 1
2	3	4	4	6	7	P13639	EEF2	Elongation factor 2
5	2	1	1	6	3	P41091	EIF2S3	Eukaryotic translation initiation factor 2 subunit 3
2		4	1	6	1	Q13151	HNRNPA0	Heterogeneous nuclear ribonucleoprotein A0
2	3	4	3	6	6	Q13610	PWP1	Periodic tryptophan protein 1 homolog
4	2	2	2	6	4	Q15366	PCBP2	Poly(rC)-binding protein 2
4		2		6	0	Q96GY0	FAM164A	Protein FAM164A
3	3	3	2	6	5	Q96PK6	RBM4	RNA-binding protein 14
1		5		6	0	Q9BQ39	DDX50	ATP-dependent RNA helicase DDX50
6				6	0	Q9UKV8	EIF2C2	Protein argonaute-2
2		3		5	0	B4DKV4	FLJ60647	cDNA FLJ60647, highly similar to Keratin, type II cytoskeletal 6B
2		3		5	0	B4DRY0	FLJ54379	cDNA FLJ54379, highly similar to Keratin, type II cytoskeletal 6E
1		4	3	5	3	O00164	UBTF	Ribosomal RNA upstream binding transcription factor (Fragment)
1	3	4	4	5	7	O00541	PES1	Pescadillo homolog
1	2	4	3	5	5	O14828	SCAMP3	Secretory carrier-associated membrane protein 3
2	2	3	4	5	6	P05388	RPLP0	60S acidic ribosomal protein P0
2	3	3	3	5	6	P07195	LDHB	L-lactate dehydrogenase B chain
4	1	1	1	5	2	P08670	VIM	Vimentin
5	11			5	11	P14625	HSP90B1	Endoplasmin
		5	8	5	8	P23396	RPS3	40S ribosomal protein S3
2		3	2	5	2	P26373	RPL13	60S ribosomal protein L13
2	1	3	3	5	4	P31689	DNAJA1	DnaJ homolog subfamily A member 1
3	1	2	2	5	3	P46087	NOP2	Putative ribosomal RNA methyltransferase NOP2
		5		5	0	P46781	RPS9	40S ribosomal protein S9
3	3	2	3	5	6	P60174	TPI1	Triosephosphate isomerase
1		4	2	5	2	P61247	RPS3A	40S ribosomal protein S3a
1	2	4	2	5	4	P62913	RPL11	60S ribosomal protein L11
1	2	4	4	5	6	P63104	YWHAZ	14-3-3 protein zeta/delta
1		4	1	5	1	Q07020	RPL18	60S ribosomal protein L18
3	2	2	1	5	3	Q13435	SF3B2	Splicing factor 3B subunit 2
1		4	2	5	2	Q13838	BAT1	Spliceosome RNA helicase DDX39B
4		1		5	0	Q15020	SART3	Squamous cell carcinoma antigen recognized by T-cells 3
	1	5	2	5	3	Q5VWQ0	RSBN1	Round spermatid basic protein 1
		5	4	5	4	Q6PK04	CCDC137	Coiled-coil domain-containing protein 137
4	5	1	1	5	6	Q86W42	THOC6	THO complex subunit 6 homolog
2		3		5	0	Q8N5C6	SRBD1	S1 RNA-binding domain-containing protein 1
5	5			5	5	Q96FV9	THOC1	THO complex subunit 1
2		3		5	0	Q96KR1	ZFR	Zinc finger RNA-binding protein
3	1	2		5	1	Q9NWH9	SLTM	SAFB-like transcription modulator
3	2	2	1	5	3	Q9UHX1	PUF60	Poly(U)-binding-splicing factor PUF60
2	2	2	3	4	5	B4DNW1	FLJ59940	cDNA FLJ59940, highly similar to Tubulin beta-2C chain
		4	5	4	5	O60832	DKC1	H/ACA ribonucleoprotein complex subunit 4
2	2	2	2	4	4	P00338	LDHA	L-lactate dehydrogenase A chain
2	4	2	1	4	5	P02768	ALB	Serum albumin
2	4	2	2	4	6	P02786	TFRC	Transferrin receptor protein 1
3	2	1	1	4	3	P05198	EIF2S1	Eukaryotic translation initiation factor 2 subunit 1
3	2	1	1	4	3	P14618	PKM2	Pyruvate kinase isozymes M1/M2
2	4	2	5	4	9	P22087	FBL	rRNA 2'-O-methyltransferase fibrillarin
1	1	3	2	4	3	P30050	RPL12	60S ribosomal protein L12
	1	4	6	4	7	P38919	EIF4A3	Eukaryotic initiation factor 4A-III
2	4	2		4	4	P55072	VCP	Transitional endoplasmic reticulum ATPase
		4	6	4	6	P62258	YWHAE	14-3-3 protein epsilon
	1	4	3	4	4	P62269	RPS18	40S ribosomal protein S18
1	1	3	5	4	6	P62424	RPL7A	60S ribosomal protein L7a
1	1	3	3	4	4	P62917	RPL8	60S ribosomal protein L8
4	3			4	3	Q00610	CLTC	Clathrin heavy chain 1
2	1	2	1	4	2	Q07955	SFRS1	Serine/arginine-rich splicing factor 1
3	2	1	1	4	3	Q13428	TCOF1	Treacle protein
4	4			4	4	Q15084	PDIA6	Protein disulfide-isomerase A6
4				4	0	Q2HR75	ORF57	ORF57 protein
1		3		4	0	Q59G60	DHX57	DHX57 protein variant (Fragment)
	2	4	2	4	4	Q6PCB5	RSBN1L	Round spermatid basic protein 1-like protein
3	5	1	2	4	7	Q8IZL8	PELP1	Proline-, glutamic acid- and leucine-rich protein 1
1		3	2	4	2	Q92522	H1FX	Histone H1x
	1	4	1	4	2	Q92945	KHSRP	Far upstream element-binding protein 2
2	4	2	6	4	10	Q96DI7	SNRNP40	U5 small nuclear ribonucleoprotein 40 kDa protein
2		2		4	0	Q96EP5	DAZAP1	DAZ-associated protein 1
		4		4	0	Q9H6F5	CCDC86	Coiled-coil domain-containing protein 86
1		3	2	4	2	Q9P031	CCDC59	Thyroid transcription factor 1-associated protein 26
		4		4	0	Q9UL40	ZNF346	Zinc finger protein 346
2		2		4	0	Q9UNQ2	DIMT1L	Probable dimethyladenosine transferase
1		2		3	0	F8W801	DHX57	DEAH (Asp-Glu-Ala-Asp/His) box polypeptide 57
2	2	1		3	2	O00571	DDX3X	ATP-dependent RNA helicase DDX3X
3	1			3	1	O40917	ORF11	ORF 11
2	3	1	3	3	6	O43175	PHGDH	D-3-phosphoglycerate dehydrogenase
2	3	1		3	3	O43290	SART1	U4/U6.U5 tri-snRNP-associated protein 1
		3	3	3	3	O60382	KIAA0324	KIAA0324 (Fragment)
3	3			3	3	P04792	HSPB1	Heat shock protein beta-1
3				3	0	P04908	HIST1H2AB	Histone H2A type 1-B/E
		3		3	0	P09012	SNRPA	U1 small nuclear ribonucleoprotein A
2	1	1	1	3	2	P0CG47	UBB	Polyubiquitin-B
3	7			3	7	P10809	HSPD1	60 kDa heat shock protein, mitochondrial
1		2		3	0	P29558	RBMS1	RNA-binding motif, single-stranded-interacting protein 1
3	13		2	3	15	P30101	PDIA3	Protein disulfide-isomerase A3
1		2		3	0	P35637	FUS	RNA-binding protein FUS
	1	3	5	3	6	P36578	RPL4	60S ribosomal protein L4
1	1	2	3	3	4	P36873	PPP1CC	Serine/threonine-protein phosphatase PP1-gamma catalytic subunit
1	1	2		3	1	P41252	IARS	Isoleucine--tRNA ligase, cytoplasmic
2	2	1		3	2	P48426	PIP4K2A	Phosphatidylinositol-5-phosphate 4-kinase type-2 alpha
2	2	1		3	2	P50990	CCT8	T-complex protein 1 subunit theta
2	2	1	2	3	4	P52292	KPNA2	Importin subunit alpha-2
1	1	2	2	3	3	P61313	RPL15	60S ribosomal protein L15
		3		3	0	P62081	RPS7	40S ribosomal protein S7
		3	1	3	1	P62750	RPL23A	60S ribosomal protein L23a
3				3	0	P62805	HIST2H4A	Histone H4
3	2			3	2	Q10570	CPSF1	Cleavage and polyadenylation specificity factor subunit 1
1	1	2		3	1	Q5T280	C9ORF114	Uncharacterized protein C9orf114
1	2	2	2	3	4	Q5T9W5	OPR	Heat shock protein 90kDa alpha (Cytosolic), class B member 1 (Fragment)
		3		3	0	Q7Z7K6	CENPV	Centromere protein V
1		2		3	0	Q8NHQ9	DDX55	ATP-dependent RNA helicase DDX55
1	2	2	2	3	4	Q92750	TAF4B	Transcription initiation factor TFIID subunit 4B
2	1	1	1	3	2	Q96BK5	PINX1	PIN2/TERF1-interacting telomerase inhibitor 1
	2	3		3	2	Q9BUQ8	DDX23	Probable ATP-dependent RNA helicase DDX23
		3		3	0	Q9H0D6	XRN2	5'-3' exoribonuclease 2
		3	2	3	2	Q9NX24	NHP2	H/ACA ribonucleoprotein complex subunit 2
3				3	0	Q9Y295	DRG1	Developmentally-regulated GTP-binding protein 1
2		1		3	0	Q9Y520	BAT2L2	Protein PRRC2C
	1	2	2	2	3	A8K7N0	FLJ75556	cDNA FLJ75556, highly similar to Homo sapiens ribosomal protein L14, mRNA
		2	1	2	1	B4DW33	FLJ54187	Uncharacterized protein
2	1			2	1	O00361	P40	P40
	1	2	2	2	3	O00567	NOP56	Nucleolar protein 56
1	1	1		2	1	O14776	TCERG1	Transcription elongation regulator 1
		2	2	2	2	O15446	CD3EAP	DNA-directed RNA polymerase I subunit RPA34
1		1	1	2	1	O60306	AQR	Intron-binding protein aquarius
2	1			2	1	O60664	PLIN3	Perilipin-3
2				2	0	O60814	HIST1H2BK	Histone H2B type 1-K
1	1	1		2	1	O60884	DNAJA2	DnaJ homolog subfamily A member 2
2			1	2	1	O75533	SF3B1	Splicing factor 3B subunit 1
		2		2	0	O75934	BCAS2	Pre-mRNA-splicing factor SPF27
1		1		2	0	O76021	RSL1D1	Ribosomal L1 domain-containing protein 1
1	2	1	2	2	4	O95400	CD2BP2	CD2 antigen cytoplasmic tail-binding protein 2
1		1		2	0	O95402	MED26	Mediator of RNA polymerase II transcription subunit 26
2				2	0	P02545	LMNA	Prelamin-A/C
1		1	2	2	2	P04075	ALDOA	Fructose-bisphosphate aldolase A
2				2	0	P04083	ANXA1	Annexin A1
		2	2	2	2	P04637	TP53	Cellular tumor antigen p53
1	1	1	1	2	2	P06733	ENO1	Alpha-enolase
2				2	0	P07814	EPRS	Bifunctional glutamate/proline--tRNA ligase
1		1		2	0	P08621	SNRNP70	U1 small nuclear ribonucleoprotein 70 kDa
2	8			2	8	P13667	PDIA4	Protein disulfide-isomerase A4
1		1	1	2	1	P13861	PRKAR2A	cAMP-dependent protein kinase type II-alpha regulatory subunit
2				2	0	P14868	DARS	Aspartate--tRNA ligase, cytoplasmic
2	3		5	2	8	P18124	RPL7	60S ribosomal protein L7
2				2	0	P20042	EIF2S2	Eukaryotic translation initiation factor 2 subunit 2
	2	2		2	2	P23246	SFPQ	Splicing factor, proline- and glutamine-rich
		2	3	2	3	P25786	PSMA1	Proteasome subunit alpha type-1
		2		2	0	P32969	RPL9	60S ribosomal protein L9
1		1	1	2	1	P35268	RPL22	60S ribosomal protein L22
		2	2	2	2	P37108	SRP14	Signal recognition particle 14 kDa protein
		2	4	2	4	P39023	RPL3	60S ribosomal protein L3
		2		2	0	P42696	RBM34	RNA-binding protein 34
	2	2	6	2	8	P46777	RPL5	60S ribosomal protein L5
2				2	0	P50454	SERPINH1	Serpin H1
		2		2	0	P51610	HCFC1	Host cell factor 1
1	1	1	1	2	2	P55854	SUMO2	Small ubiquitin-related modifier 3
		2	1	2	1	P56182	RRP1	Ribosomal RNA processing protein 1 homolog A
		2		2	0	P60900	PSMA6	Proteasome subunit alpha type-6
		2		2	0	P62241	RPS8	40S ribosomal protein S8
1		1		2	0	P62263	RPS14	40S ribosomal protein S14
1	1	1	1	2	2	P62937	PPIAL3	Peptidyl-prolyl cis-trans isomerase A
1		1		2	0	P83369	LSM11	U7 snRNA-associated Sm-like protein LSm11
2	1			2	1	P88946	VIRF-1	ORF K9
2				2	0	Q00577	PURA	Transcriptional activator protein Pur-alpha
1		1		2	0	Q01844	EWSR1	RNA-binding protein EWS
1	1	1	1	2	2	Q09028	RBBP4	Histone-binding protein RBBP4
		2		2	0	Q13148	TARDBP	TAR DNA-binding protein 43
1	2	1	2	2	4	Q13263	TRIM28	Transcription intermediary factor 1-beta
1	4	1		2	4	Q14241	TCEB3	Transcription elongation factor B polypeptide 3
1	2	1	1	2	3	Q14498	RBM39	RNA-binding protein 39
	1	2		2	1	Q15233	NONO	Non-POU domain-containing octamer-binding protein
		2		2	0	Q16637	SMN1	Survival motor neuron protein
2				2	0	Q2L6I2	ABCF1	ABC50 protein
1		1		2	0	Q53GF0	CMAS	Cytidine 5'-monophosphate N-acetylneuraminic acid synthetase variant (Fragment)
2				2	0	Q53RD8	ZC3H8	Putative uncharacterized protein LOC84524 (Fragment)
2	4			2	4	Q5DJT8	CT45A1	Cancer/testis antigen family 45 member A2
1		1	1	2	1	Q5T3I0	GPATCH4	G patch domain-containing protein 4
	1	2	1	2	2	Q6IPH7	RPL14	RPL14 protein
		2		2	0	Q6P1X5	TAF2	Transcription initiation factor TFIID subunit 2
		2	3	2	3	Q7L7X3	TAOK1	Serine/threonine-protein kinase TAO1
1		1	1	2	1	Q86V81	THOC4	THO complex subunit 4
	3	2	3	2	6	Q86YS7	KIAA0528	Uncharacterized protein KIAA0528
		2		2	0	Q8IYH0	DDX55	DDX55 protein
		2		2	0	Q8IYV2	DDX20	DEAD (Asp-Glu-Ala-Asp) box polypeptide 20
2	3			2	3	Q92556	ELMO1	Engulfment and cell motility protein 1
1	1	1	1	2	2	Q96C57	C12ORF43	Uncharacterized protein C12orf43
		2		2	0	Q96I24	FUBP3	Far upstream element-binding protein 3
1		1		2	0	Q96JP5	CNTF	E3 ubiquitin-protein ligase ZFP91
2	3			2	3	Q9BV38	WDR18	WD repeat-containing protein 18
		2	2	2	2	Q9BVJ6	UTP14A	U3 small nucleolar RNA-associated protein 14 homolog A
2	1			2	1	Q9BXS6	NUSAP1	Nucleolar and spindle-associated protein 1
		2		2	0	Q9NTA9	DDX50	Putative uncharacterized protein DKFZp761E0323 (Fragment)
		2	1	2	1	Q9NW13	RBM28	RNA-binding protein 28
2	1			2	1	Q9NWK9	ZNHIT6	Box C/D snoRNA protein 1
1		1	2	2	2	Q9P013	CWC15	Protein CWC15 homolog
1	1	1	1	2	2	Q9Y2D4	EXOC6B	Exocyst complex component 6B
		2		2	0	Q9Y5B9	SUPT16H	FACT complex subunit SPT16
		1	1	1	1	B4DMT8	FLJ52118	Uncharacterized protein
1			1	1	1	H0YI76	KRT5	Keratin 5 (Fragment)
		1		1	0	O14556	GAPDHS	Glyceraldehyde-3-phosphate dehydrogenase, testis-specific
		1		1	0	O14893	SIP1	Gem-associated protein 2
		1		1	0	O15160	POLR1C	DNA-directed RNA polymerases I and III subunit RPAC1
		1	2	1	2	O15226	NKRF	NF-kappa-B-repressing factor
		1		1	0	O15347	HMGB3	High mobility group protein B3
		1		1	0	O43395	PRPF3	U4/U6 small nuclear ribonucleoprotein Prp3
1	1			1	1	O43399	TPD52L2	Tumor protein D54
	1	1	2	1	3	O60249	RBPS2	Ribosomal protein S2 (Fragment)
		1		1	0	O76013	KRT36	Keratin, type I cuticular Ha6
1	2			1	2	O94804	STK10	Serine/threonine-protein kinase 10
1				1	0	O95319	CELF2	CUGBP Elav-like family member 2
	1	1	1	1	2	O95782	AP2A1	AP-2 complex subunit alpha-1
		1	1	1	1	P02788	LTF	Lactotransferrin
1	4			1	4	P07237	P4HB	Protein disulfide-isomerase
		1	1	1	1	P07355	ANXA2	Annexin A2
		1		1	0	P08708	RPS17	40S ribosomal protein S17
1	1			1	1	P09326	CD48	CD48 antigen
1				1	0	P10155	TROVE2	60 kDa SS-A/Ro ribonucleoprotein
1	1			1	1	P13010	XRCC5	X-ray repair cross-complementing protein 5
1			1	1	1	P13646	KRT13	Keratin, type I cytoskeletal 13
1	1		1	1	2	P22234	PAICS	Multifunctional protein ADE2
		1	1	1	1	P25788	PSMA3	Proteasome subunit alpha type-3
1				1	0	P26641	EEF1G	Elongation factor 1-gamma
1				1	0	P26651	ZFP36	Tristetraprolin
1	5			1	5	P27797	CALR	Calreticulin
		1	2	1	2	P28072	PSMB6	Proteasome subunit beta type-6
		1		1	0	P31943	HNRNPH1	Heterogeneous nuclear ribonucleoprotein H
		1		1	0	P35249	RFC4	Replication factor C subunit 4
1	2			1	2	P37802	TAGLN2	Transgelin-2
		1		1	0	P46782	RPS5	40S ribosomal protein S5
1	1		2	1	3	P46783	RPS10	40S ribosomal protein S10
	1	1	1	1	2	P47914	RPL29	60S ribosomal protein L29
1	1			1	1	P48643	CCT5	T-complex protein 1 subunit epsilon
		1		1	0	P49368	CCT3	T-complex protein 1 subunit gamma
1				1	0	P49770	EIF2B2	Translation initiation factor eIF-2B subunit beta
		1		1	0	P51116	FXR2	Fragile X mental retardation syndrome-related protein 2
	1	1		1	1	P51148	RAB5C	Ras-related protein Rab-5C
1				1	0	P53999	SUB1	Activated RNA polymerase II transcriptional coactivator p15
1	2			1	2	P56537	EIF6	Eukaryotic translation initiation factor 6
		1		1	0	P57678	GEMIN4	Gem-associated protein 4
		1	1	1	1	P60842	EIF4A1	Eukaryotic initiation factor 4A-I
		1	1	1	1	P61289	PSME3	Proteasome activator complex subunit 3
		1		1	0	P61964	WDR5	WD repeat-containing protein 5
1				1	0	P61978	HNRNPK	Heterogeneous nuclear ribonucleoprotein K
		1		1	0	P62826	RAN	GTP-binding nuclear protein Ran
1				1	0	P62829	RPL23	60S ribosomal protein L23
	1	1	1	1	2	P62899	RPL31P17	60S ribosomal protein L31
		1		1	0	P63010	AP2B1	AP-2 complex subunit beta
1	2			1	2	P78356	PIP4K2B	Phosphatidylinositol-5-phosphate 4-kinase type-2 beta
		1		1	0	P78362	SRPK2	SRSF protein kinase 2
		1	1	1	1	Q00535	CDK5	Cyclin-dependent kinase 5
		1		1	0	Q02543	RPL18A	60S ribosomal protein L18a
1				1	0	Q02790	FKBP4	Peptidyl-prolyl cis-trans isomerase FKBP4
1				1	0	Q04941	PLP2	Proteolipid protein 2
1				1	0	Q06830	PRDX1	Peroxiredoxin-1
1				1	0	Q09666	AHNAK	Neuroblast differentiation-associated protein AHNAK
		1	1	1	1	Q0D2M5	SNW1	SNW1 protein (Fragment)
	1	1	1	1	2	Q12962	TAF10	Transcription initiation factor TFIID subunit 10
		1	1	1	1	Q13595	TRA2A	Transformer-2 protein homolog alpha
1				1	0	Q13765	NACA	Nascent polypeptide-associated complex subunit alpha
1				1	0	Q14331	FRG1	Protein FRG1
1				1	0	Q14666	KRT17	Radiated keratinocyte mRNA 266 (keratin-related protein) (Fragment)
1	1			1	1	Q14974	KPNB1	Importin subunit beta-1
		1	2	1	2	Q14978	NOLC1	Nucleolar and coiled-body phosphoprotein 1
1	2			1	2	Q15046	KARS	Lysine--tRNA ligase
1				1	0	Q15061	WDR43	WD repeat-containing protein 43
1	1			1	1	Q15427	SF3B4	Splicing factor 3B subunit 4
		1	1	1	1	Q16342	PDCD2	Programmed cell death protein 2
		1		1	0	Q16594	TAF9	Transcription initiation factor TFIID subunit 9
		1		1	0	Q1ED39	C16ORF88	Protein C16orf88
		1		1	0	Q4FZ45	FCF1	Chromosome 14 open reading frame 111, isoform CRA_c
		1	1	1	1	Q4V9L5	DDX24	DDX24 protein
1				1	0	Q53GL6	RALY	RNA binding protein (Autoantigenic, hnRNP-associated with lethal yellow) long isoform variant (Fragment)
1	2			1	2	Q53HV2	CCT7	Chaperonin containing TCP1, subunit 7 (Eta) variant (Fragment)
1	1			1	1	Q53R94	RTN4	Putative uncharacterized protein RTN4 (Fragment)
	1	1	5	1	6	Q53T99	WDR12	CDW7/WDR12
		1		1	0	Q5M9Q1	NKAPL	NKAP-like protein
1			1	1	1	Q5SSJ5	HP1BP3	Heterochromatin protein 1-binding protein 3
1				1	0	Q5W009	RBM17	RNA binding motif protein 17
		1	1	1	1	Q659C6	POLDIP3	Putative uncharacterized protein DKFZp434G0310 (Fragment)
		1	2	1	2	Q69YJ6	ACIN1	Putative uncharacterized protein DKFZp667N107 (Fragment)
1	1			1	1	Q6Y7W6	GIGYF2	PERQ amino acid-rich with GYF domain-containing protein 2
		1		1	0	Q701L7	KRT82	Type II hair keratin 2
1				1	0	Q71V99	PPIAL3	Peptidyl-prolyl cis-trans isomerase
		1		1	0	Q86TB9	PATL1	Protein PAT1 homolog 1
		1		1	0	Q86U42	PABPN1	Polyadenylate-binding protein 2
1	1		1	1	2	Q8TBX8	PIP4K2C	Phosphatidylinositol-5-phosphate 4-kinase type-2 gamma
1				1	0	Q8TEC9	DDX55	cDNA FLJ23639 fis, clone CAS11535
		1		1	0	Q92879	CELF1	CUGBP Elav-like family member 1
1	1			1	1	Q92979	EMG1	Ribosomal RNA small subunit methyltransferase NEP1
		1		1	0	Q92989	CLP1	Polyribonucleotide 5'-hydroxyl-kinase Clp1
1	2			1	2	Q96PV4	PNMA5	Paraneoplastic antigen-like protein 5
1	2			1	2	Q9BSJ8	ESYT1	Extended synaptotagmin-1
		1	1	1	1	Q9NQT5	EXOSC3	Exosome complex component RRP40
1	1			1	1	Q9NR50	EIF2B3	Translation initiation factor eIF-2B subunit gamma
1				1	0	Q9NWT1	PAK1IP1	p21-activated protein kinase-interacting protein 1
1				1	0	Q9NXV6	CDKN2AIP	CDKN2A-interacting protein
		1		1	0	Q9ULW3	ABT1	Activator of basal transcription 1
		1		1	0	Q9UPQ9	TNRC6B	Trinucleotide repeat-containing gene 6B protein
1	1			1	1	Q9Y3B9	RRP15	RRP15-like protein
		1		1	0	Q9Y3F4	STRAP	Serine-threonine kinase receptor-associated protein
		1		1	0	Q9Y3Y2	C1ORF77	Chromatin target of PRMT1 protein
		1	1	1	1	Q9Y5S9	RBM8A	RNA-binding protein 8A
			1	0	1	B0AZS6	YWHAZ	Uncharacterized protein
			1	0	1	B4DE78	FLJ52141	Tyrosine 3-monooxygenase/tryptophan 5-monooxygenase activation protein, gamma polypeptide
	1			0	1	C9JMM2	PIP4K2B	Phosphatidylinositol-5-phosphate 4-kinase, type II, beta
	1			0	1	O40918	K2_HHV8	Interleukin-6
			1	0	1	O43491	EPB41L2	Band 4.1-like protein 2
	1		1	0	2	O43818	RRP9	U3 small nucleolar RNA-interacting protein 2
	1			0	1	O75944	ACON	Aconitase (Fragment)
			3	0	3	O95602	POLR1A	DNA-directed RNA polymerase I subunit RPA1
	1			0	1	P00367	GLUD1	Glutamate dehydrogenase 1, mitochondrial
	2			0	2	P00505	GOT2	Aspartate aminotransferase, mitochondrial
			3	0	3	P01876	IGHA1	Ig alpha-1 chain C region
	1			0	1	P04040	CAT	Catalase
	1			0	1	P04843	RPN1	Dolichyl-diphosphooligosaccharide--protein glycosyltransferase subunit 1
	1			0	1	P06576	ATP5B	ATP synthase subunit beta, mitochondrial
			1	0	1	P10644	PRKAR1A	cAMP-dependent protein kinase type I-alpha regulatory subunit
	1			0	1	P14314	PRKCSH	Glucosidase 2 subunit beta
	1			0	1	P16520	GNB3	Guanine nucleotide-binding protein G(I)/G(S)/G(T) subunit beta-3
	1			0	1	P17987	TCP1	T-complex protein 1 subunit alpha
			1	0	1	P19784	CSNK2A2	Casein kinase II subunit alpha'
			1	0	1	P25789	PSMA4	Proteasome subunit alpha type-4
			1	0	1	P29692	EEF1D	Elongation factor 1-delta
			2	0	2	P32121	ARRB2	Beta-arrestin-2
	1			0	1	P34897	SHMT2	Serine hydroxymethyltransferase, mitochondrial
	6			0	6	P38646	HSPA9	Stress-70 protein, mitochondrial
	6			0	6	P40926	MDH2	Malate dehydrogenase, mitochondrial
	4			0	4	P42704	LRPPRC	Leucine-rich PPR motif-containing protein, mitochondrial
	1			0	1	P51572	BCAP31	B-cell receptor-associated protein 31
	2			0	2	P54819	AK2	Adenylate kinase 2, mitochondrial
			1	0	1	P55084	HADHB	Trifunctional enzyme subunit beta, mitochondrial
	2			0	2	P88952	P88952_HHV8	Ribonucleoside-diphosphate reductase
			1	0	1	Q04917	YWHAH	14-3-3 protein eta
	1			0	1	Q14697	GANAB	Neutral alpha-glucosidase AB
	1			0	1	Q15459	SF3A1	Splicing factor 3A subunit 1
			1	0	1	Q15819	UBE2V2	Ubiquitin-conjugating enzyme E2 variant 2
			1	0	1	Q16629	SFRS7	Serine/arginine-rich splicing factor 7
			1	0	1	Q4G0J3	LARP7	La-related protein 7
			1	0	1	Q53ET5	ATP6V0A1	ATPase, H+ transporting, lysosomal V0 subunit a isoform 1 variant (Fragment)
	8			0	8	Q53GG0	LIMA1	Epithelial protein lost in neoplasm beta variant (Fragment)
			1	0	1	Q58FF7	HSP90AB3P	Putative heat shock protein HSP 90-beta-3
	1			0	1	Q59FF0	SND1	EBNA-2 co-activator variant (Fragment)
	1		2	0	3	Q5RKV6	EXOSC6	Exosome complex component MTR3
	2			0	2	Q658S9	TXNDC5	Putative uncharacterized protein DKFZp666I134 (Fragment)
	1			0	1	Q68E01	INTS3	Integrator complex subunit 3
	1			0	1	Q6NZ53	THOC3	THO complex 3
	1			0	1	Q6PKB8	MED15	MED15 protein (Fragment)
	1			0	1	Q6UN15	FIP1L1	Pre-mRNA 3'-end-processing factor FIP1
			2	0	2	Q7Z7C8	TAF8	Transcription initiation factor TFIID subunit 8
			1	0	1	Q96CW1	AP2M1	AP-2 complex subunit mu
	1			0	1	Q96HS1	PGAM5	Serine/threonine-protein phosphatase PGAM5, mitochondrial
	1			0	1	Q96HY6	DDRGK1	DDRGK domain-containing protein 1
			1	0	1	Q96NX9	DACH2	Dachshund homolog 2
	4			0	4	Q96PZ2	FAM111A	Protein FAM111A
			1	0	1	Q9BU76	C1ORF35	Multiple myeloma tumor-associated protein 2
	1			0	1	Q9BVC6	TMEM109	Transmembrane protein 109
			1	0	1	Q9GZR2	REXO4	RNA exonuclease 4
	1		1	0	2	Q9GZS1	POLR1E	DNA-directed RNA polymerase I subunit RPA49
	1			0	1	Q9H3N1	TMX1	Thioredoxin-related transmembrane protein 1
	1			0	1	Q9H6R4	NOL6	Nucleolar protein 6
	1		1	0	2	Q9NQZ2	UTP3	Something about silencing protein 10
			1	0	1	Q9NVC6	MED17	Mediator of RNA polymerase II transcription subunit 17
			1	0	1	Q9Y371	SH3GLB1	Endophilin-B1
