# Supplementary material for: A Ribonucleoprotein Complex Protects the Interleukin-6 mRNA from Degradation by Distinct Herpesviral Endonucleases
Source: PLoS Pathog. 2015 May 12;11(5):e1004899. doi: 10.1371/journal.ppat.1004899 (PMC4428876; doi:10.1371/journal.ppat.1004899)
Supplement: S2 Table — High confidence SRE interacting proteins were subjected to GO term analysis using DAVID bioinformatics database. This table lists the 7 clusters, the GO terms and the proteins involved in the clusters. (XLSX) [file ppat.1004899.s013.xlsx]

## Sheet: Sheet1
Annotation Cluster 1	Enrichment Score: 11.14175020664711
Category	Term	Count	%	Pvalue	Genes	List Total	Pop Hits	Pop Total	Fold Enrichment		Bonferroni	Benjamini	FDR
GOTERM_MF_FAT	GO:0003723~RNA binding	15	68.1818	6.29704e-14	ZC3HAV1, IGF2BP1, ELAVL1, IGF2BP3, HNRNPA1, NCL, LIN28B, HNRNPU, STAU1, HNRNPA3, ILF2, NPM1, HNRNPD, STRBP, HNRNPAB	21	718	12983	12.9158		3.77698e-12	3.77698e-12	6.30829e-11
Annotation Cluster 2	Enrichment Score: 5.468660319647914
Category	Term	Count	%	Pvalue	Genes	List Total	Pop Hits	Pop Total	Fold Enrichment		Bonferroni	Benjamini	FDR
GOTERM_BP_FAT	GO:0043489~RNA stabilization	4	18.1818	4.97852e-07	HNRNPD, ELAVL1, IGF2BP1, HNRNPU	16	15	13528	225.467		0.000106535	0.000106535	0.000630913
GOTERM_BP_FAT	GO:0048255~mRNA stabilization	4	18.1818	4.97852e-07	HNRNPD, ELAVL1, IGF2BP1, HNRNPU	16	15	13528	225.467		0.000106535	0.000106535	0.000630913
GOTERM_BP_FAT	GO:0016071~mRNA metabolic process	7	31.8182	1.63274e-06	HNRNPA3, PLRG1, HNRNPD, ELAVL1, IGF2BP1, HNRNPA1, HNRNPU	16	370	13528	15.9959		0.000349346	0.000174688	0.00206911
GOTERM_BP_FAT	GO:0043488~regulation of mRNA stability	4	18.1818	1.6772e-06	HNRNPD, ELAVL1, IGF2BP1, HNRNPU	16	22	13528	153.727		0.000358857	0.000119633	0.00212545
GOTERM_BP_FAT	GO:0043487~regulation of RNA stability	4	18.1818	2.20139e-06	HNRNPD, ELAVL1, IGF2BP1, HNRNPU	16	24	13528	140.917		0.000470987	0.000117768	0.00278973
GOTERM_BP_FAT	GO:0010608~posttranscriptional regulation of gene expression	6	27.2727	2.328e-06	HNRNPD, ELAVL1, IGF2BP1, IGF2BP3, LIN28B, HNRNPU	16	211	13528	24.0427		0.000498069	9.96336e-05	0.00295017
GOTERM_MF_FAT	GO:0003729~mRNA binding	5	22.7273	2.77578e-06	HNRNPD, ELAVL1, IGF2BP1, IGF2BP3, HNRNPAB	21	66	12983	46.8362		0.000163758	8.18824e-05	0.00277181
GOTERM_BP_FAT	GO:0051252~regulation of RNA metabolic process	8	36.3636	0.0018448	ILF2, NPM1, HNRNPD, ELAVL1, IGF2BP1, LIN28B, HNRNPU, HNRNPAB	16	1813	13528	3.73083		0.326422	0.0352853	2.31286
Annotation Cluster 3	Enrichment Score: 3.7510957787069317
Category	Term	Count	%	Pvalue	Genes	List Total	Pop Hits	Pop Total	Fold Enrichment		Bonferroni	Benjamini	FDR
GOTERM_BP_FAT	GO:0016071~mRNA metabolic process	7	31.8182	1.63274e-06	HNRNPA3, PLRG1, HNRNPD, ELAVL1, IGF2BP1, HNRNPA1, HNRNPU	16	370	13528	15.9959		0.000349346	0.000174688	0.00206911
GOTERM_BP_FAT	GO:0008380~RNA splicing	5	22.7273	0.000216234	HNRNPA3, PLRG1, HNRNPD, HNRNPA1, HNRNPU	16	284	13528	14.8856		0.0452245	0.00658948	0.273682
GOTERM_BP_FAT	GO:0006396~RNA processing	6	27.2727	0.000227399	HNRNPA3, PLRG1, HNRNPD, HNRNPA1, LIN28B, HNRNPU	16	547	13528	9.27422		0.0475036	0.00606515	0.287795
GOTERM_BP_FAT	GO:0006397~mRNA processing	5	22.7273	0.00034528	HNRNPA3, PLRG1, HNRNPD, HNRNPA1, HNRNPU	16	321	13528	13.1698		0.0712379	0.00817779	0.436683
GOTERM_BP_FAT	GO:0000375~RNA splicing, via transesterification reactions	4	18.1818	0.00058413	HNRNPA3, HNRNPD, HNRNPA1, HNRNPU	16	153	13528	22.1046		0.117539	0.0124262	0.737734
GOTERM_BP_FAT	GO:0000377~RNA splicing, via transesterification reactions with bulged adenosine as nucleophile	4	18.1818	0.00058413	HNRNPA3, HNRNPD, HNRNPA1, HNRNPU	16	153	13528	22.1046		0.117539	0.0124262	0.737734
GOTERM_BP_FAT	GO:0000398~nuclear mRNA splicing, via spliceosome	4	18.1818	0.00058413	HNRNPA3, HNRNPD, HNRNPA1, HNRNPU	16	153	13528	22.1046		0.117539	0.0124262	0.737734
Annotation Cluster 4	Enrichment Score: 2.078825188515793
Category	Term	Count	%	Pvalue	Genes	List Total	Pop Hits	Pop Total	Fold Enrichment		Bonferroni	Benjamini	FDR
GOTERM_MF_FAT	GO:0003729~mRNA binding	5	22.7273	2.77578e-06	HNRNPD, ELAVL1, IGF2BP1, IGF2BP3, HNRNPAB	21	66	12983	46.8362		0.000163758	8.18824e-05	0.00277181
GOTERM_BP_FAT	GO:0010605~negative regulation of macromolecule metabolic process	5	22.7273	0.00725706	NPM1, IGF2BP1, IGF2BP3, LIN28B, HNRNPAB	16	734	13528	5.75954		0.789585	0.121808	8.81704
GOTERM_BP_FAT	GO:0010558~negative regulation of macromolecule biosynthetic process	3	13.6364	0.121183	IGF2BP1, IGF2BP3, HNRNPAB	16	547	13528	4.63711		1	0.880743	80.5445
GOTERM_BP_FAT	GO:0031327~negative regulation of cellular biosynthetic process	3	13.6364	0.126352	IGF2BP1, IGF2BP3, HNRNPAB	16	561	13528	4.52139		1	0.873152	81.9461
GOTERM_BP_FAT	GO:0009890~negative regulation of biosynthetic process	3	13.6364	0.130829	IGF2BP1, IGF2BP3, HNRNPAB	16	573	13528	4.4267		1	0.864719	83.084
Annotation Cluster 5	Enrichment Score: 0.7313258424550408
Category	Term	Count	%	Pvalue	Genes	List Total	Pop Hits	Pop Total	Fold Enrichment		Bonferroni	Benjamini	FDR
GOTERM_MF_FAT	GO:0004386~helicase activity	3	13.6364	0.0193187	YTHDC2, DHX36, DHX57	21	140	12983	13.248		0.683667	0.205619	17.7002
GOTERM_MF_FAT	GO:0005524~ATP binding	5	22.7273	0.186122	ILF2, YTHDC2, DHX36, HNRNPU, DHX57	21	1477	12983	2.09288		0.999995	0.823744	87.2102
GOTERM_MF_FAT	GO:0032559~adenyl ribonucleotide binding	5	22.7273	0.19253	ILF2, YTHDC2, DHX36, HNRNPU, DHX57	21	1497	12983	2.06492		0.999997	0.793435	88.1811
GOTERM_MF_FAT	GO:0030554~adenyl nucleotide binding	5	22.7273	0.218926	ILF2, YTHDC2, DHX36, HNRNPU, DHX57	21	1577	12983	1.96017		1	0.767252	91.519
GOTERM_MF_FAT	GO:0001883~purine nucleoside binding	5	22.7273	0.227063	ILF2, YTHDC2, DHX36, HNRNPU, DHX57	21	1601	12983	1.93079		1	0.748785	92.3612
GOTERM_MF_FAT	GO:0001882~nucleoside binding	5	22.7273	0.230824	ILF2, YTHDC2, DHX36, HNRNPU, DHX57	21	1612	12983	1.91761		1	0.724814	92.7243
GOTERM_MF_FAT	GO:0032553~ribonucleotide binding	5	22.7273	0.310817	ILF2, YTHDC2, DHX36, HNRNPU, DHX57	21	1836	12983	1.68365		1	0.791697	97.5698
GOTERM_MF_FAT	GO:0032555~purine ribonucleotide binding	5	22.7273	0.310817	ILF2, YTHDC2, DHX36, HNRNPU, DHX57	21	1836	12983	1.68365		1	0.791697	97.5698
GOTERM_MF_FAT	GO:0017076~purine nucleotide binding	5	22.7273	0.341238	ILF2, YTHDC2, DHX36, HNRNPU, DHX57	21	1918	12983	1.61167		1	0.806359	98.4517
Annotation Cluster 6	Enrichment Score: 0.641491200959394
Category	Term	Count	%	Pvalue	Genes	List Total	Pop Hits	Pop Total	Fold Enrichment		Bonferroni	Benjamini	FDR
GOTERM_BP_FAT	GO:0031328~positive regulation of cellular biosynthetic process	3	13.6364	0.174328	ILF2, NPM1, HNRNPAB	16	685	13528	3.70292		1	0.922856	91.1748
GOTERM_BP_FAT	GO:0009891~positive regulation of biosynthetic process	3	13.6364	0.178338	ILF2, NPM1, HNRNPAB	16	695	13528	3.64964		1	0.91564	91.7029
GOTERM_MF_FAT	GO:0030528~transcription regulator activity	5	22.7273	0.197389	ILF2, PLRG1, NPM1, HNRNPD, HNRNPAB	21	1512	12983	2.04444		0.999998	0.76342	88.8723
GOTERM_BP_FAT	GO:0006355~regulation of transcription, DNA-dependent	4	18.1818	0.31295	ILF2, HNRNPD, LIN28B, HNRNPAB	16	1773	13528	1.9075		1	0.988466	99.1406
GOTERM_BP_FAT	GO:0045449~regulation of transcription	5	22.7273	0.322951	ILF2, NPM1, HNRNPD, LIN28B, HNRNPAB	16	2601	13528	1.62534		1	0.987633	99.2863
Annotation Cluster 7	Enrichment Score: 0.11961239334246923
Category	Term	Count	%	Pvalue	Genes	List Total	Pop Hits	Pop Total	Fold Enrichment		Bonferroni	Benjamini	FDR
GOTERM_MF_FAT	GO:0008270~zinc ion binding	5	22.7273	0.488012	TOE1, ZC3HAV1, ZC3H11A, LIN28B, DHX57	21	2311	12983	1.3376		1	0.915298	99.8751
GOTERM_MF_FAT	GO:0046914~transition metal ion binding	5	22.7273	0.649597	TOE1, ZC3HAV1, ZC3H11A, LIN28B, DHX57	21	2785	12983	1.10994		1	0.973735	99.9972
GOTERM_MF_FAT	GO:0046872~metal ion binding	5	22.7273	0.922114	TOE1, ZC3HAV1, ZC3H11A, LIN28B, DHX57	21	4140	12983	0.746664		1	0.999767	100
GOTERM_MF_FAT	GO:0043169~cation binding	5	22.7273	0.926076	TOE1, ZC3HAV1, ZC3H11A, LIN28B, DHX57	21	4179	12983	0.739696		1	0.999693	100
GOTERM_MF_FAT	GO:0043167~ion binding	5	22.7273	0.932034	TOE1, ZC3HAV1, ZC3H11A, LIN28B, DHX57	21	4241	12983	0.728882		1	0.999641	100
