# Supplementary material for: A Ribonucleoprotein Complex Protects the Interleukin-6 mRNA from Degradation by Distinct Herpesviral Endonucleases
Source: PLoS Pathog. 2015 May 12;11(5):e1004899. doi: 10.1371/journal.ppat.1004899 (PMC4428876; doi:10.1371/journal.ppat.1004899)
Supplement: S3 Table — (XLSX) [file ppat.1004899.s014.xlsx]

## Sheet: Sheet1
	Target sequence
siNCL	AGACUAUAGAGGUGGAA
siSTAU1	GUAAUAAAGAGGAUGAG
siHNRNPU	AGAUGAAGACUAUAAGCA
siDHX57	ACCUGUUAUAGUAGAGAA
siDHX36	AGAAAGGAACUAGAUAUU
siEIF4H	GGAAAUCUACCUUUCAAU
siIGF2BP1	CGCUUAGAGAUUGAACAU
siYTHDC2	AGAGUAGCAAUUUGAGAA
siNPM1	CGCUUGCGCAGGACGGC
siHNRNPAB	CCCUGGUUGUAAAGAGUA
siZC3HAV1	GGAUGAUUCAGACAAACA
